# Supplementary material for: Is material deprivation decreasing in Germany? A trend analysis using PASS data from 2006 to 2013
Source: J Labour Mark Res. 2018 Oct 5;52(1):10. doi: 10.1186/s12651-018-0244-x (PMC6182565; doi:10.1186/s12651-018-0244-x)
Supplement: Supplementary file 1 — Additional file 1. Additional tables. [file 12651_2018_244_MOESM1_ESM.xlsx]

## Sheet: Table A1 Items
Table S1: Wording of the 26 items used in the PASS deprivation instrument
1. Haben Sie eine Wohnung, die mindestens so viele Zimmer hat, wie dort Personen wohnen?	2. Haben Sie eine Wohnung ohne feuchte Wände oder Fußböden?
3. Haben Sie ein separates Badezimmer mit Badewanne oder Dusche in der Wohnung?	4. Haben Sie eine Toilette innerhalb der Wohnung?
5. Haben Sie eine Zentralheizung, eine Etagenheizung oder Fernwärme?	6. Haben Sie einen Garten, einen Balkon oder eine Terrasse?
7. Haben Sie ausreichende Winterkleidung [für jedes Haushaltsmitglied]?	8. Haben Sie ein Auto?
9. Haben Sie einen Fernseher?	10. Haben Sie einen Videorekorder oder DVD-Player?
11. Haben Sie einen Computer mit Internetanschluss?	12. Haben Sie eine Waschmaschine?
13. Haben Sie einen Gefrierschrank, eine Gefriertruhe oder einen Kühlschrank mit Gefrierfach?	14. [Allen in der Familie] ab und zu neue Kleidung kaufen, auch wenn die alte noch nicht abgetragen ist?
15. Mindestens einmal täglich eine warme Mahlzeit essen?	16. Eine mindestens einwöchige Urlaubsreise pro Jahr [für jeden in der Familie, das muss allerdings nicht unbedingt gemeinsam sein]?
17. Einmal im Monat Freunde zum Essen nach Hause einladen?	18. Einmal im Monat [mit der Familie] zum Essen in ein Restaurant gehen?
19. [Jeder in der Familie kann] {Ich kann} mindestens einmal im Monat ins Kino, Theater oder Konzert gehen?	20. Einen festen Betrag pro Monat sparen?
21. Abgenutzte, aber sonst noch brauchbare Möbel durch neue ersetzen?	22. Unerwartet anfallende Ausgaben mit eigenem Geld bezahlen, z. B. eine kaputte Waschmaschine ersetzen?
23. Behandlungen in Anspruch nehmen, die von der Krankenkasse nicht vollständig bezahlt werden, wie z.B. Zahnersatz oder Brille[, wenn jemand in der Familie sie braucht] {, wenn Sie sie brauchen}?	24. Die Miete für die Wohnung bzw. die Zinsen für das Wohneigentum immer pünktlich zahlen?
25. Die Gas-, Wasser-, Heizungs- und Stromrechnung immer pünktlich zahlen?	26. Rezeptfreie Medikamente – wie z.B. Kopfschmerztabletten oder Mittel gegen Erkältung – kaufen, [wenn jemand in der Familie sie braucht,] {wenn Sie sie brauchen,} auch wenn die Krankenkasse das nicht bezahlt?
Source: Göller, C. (2016). Was kann sich Deutschland (nicht) leisten? Eine Analyse des Lebensstandards und der Deprivation in Deutschland. Universität zu Köln, Köln, p. 32.
Note: Items 5, 13, and 26 have been used only in the first four waves.

## Sheet: Table A2 Resident population
Table S2: Determinants of material deprivation in the resident population (four deprivation indices, log-linear regression coefficients)
Independent variables	Cannot afford				Cannot afford (weighted with necessities)				Cannot afford (weighted with prevalences)				Have not
	A1	A2	B	C	A1	A2	B	C	A1	A2	B	C	A1	A2	B	C
t	-0.042***	-0.052***	-0.046***	-0.109***	-0.051***	-0.060***	-0.063***	-0.104***	-0.019*	-0.024***	-0.021*	-0.081***	-0.026***	-0.025***	-0.028***	-0.037***
	(0.010)	(0.007)	(0.010)	(0.003)	(0.011)	(0.008)	(0.010)	(0.007)	(0.010)	(0.007)	(0.010)	(0.004)	(0.004)	(0.003)	(0.004)	(0.002)
Sample wave 1	Reference	Reference	Reference	Reference	Reference	Reference	Reference	Reference	Reference	Reference	Reference	Reference	Reference	Reference	Reference	Reference
Refreshment sample wave 5	-0.030	0.019	-0.054	0	0.034	0.111*	0.053	0	0.007	0.063	-0.007	0	-0.011	-0.012	0.006	0
	(0.080)	(0.046)	(0.070)		(0.088)	(0.052)	(0.071)		(0.081)	(0.044)	(0.068)		(0.038)	(0.017)	(0.030)
t * Refreshment sample wave 5	0.022	-0.030	0.005	-0.002	-0.062	-0.077*	-0.060	-0.037	-0.028	-0.069*	-0.039	-0.037*	0.012	0.017	0.007	0.021*
	(0.053)	(0.033)	(0.038)	(0.017)	(0.061)	(0.038)	(0.044)	(0.035)	(0.055)	(0.032)	(0.038)	(0.021)	(0.023)	(0.012)	(0.020)	(0.010)
CATI	Reference	Reference	Reference	Reference	Reference	Reference	Reference	Reference	Reference	Reference	Reference	Reference	Reference	Reference	Reference	Reference
CAPI	0.010	-0.033	-0.038	-0.013	0.155***	0.079**	0.106*	-0.004	0.054	-0.009	Reference	-0.013	0.063***	0.042***	0.045**	0.003
	(0.050)	(0.027)	(0.057)	(0.024)	(0.049)	(0.030)	(0.047)	(0.049)	(0.049)	(0.026)	(0.054)	(0.031)	(0.018)	(0.010)	(0.018)	(0.017)
Bedarfsgewichtetes Haushaltseinkommen in Preisen von 2006	-1.505***	-1.600***	-1.504***	-0.257***	-0.902***	-0.929***	-0.931***	-0.277***	-1.379***	-1.485***	-1.385***	-0.268***	-0.532***	-0.539***	-0.548***	-0.121***
	(0.056)	(0.034)	(0.053)	(0.015)	(0.047)	(0.023)	(0.046)	(0.030)	(0.053)	(0.031)	(0.049)	(0.019)	(0.019)	(0.010)	(0.020)	(0.010)
Haushaltstyp: Single Haushalt	0.353***	0.425***	0.462***	0.289***	0.511***	0.628***	0.613***	0.414***	0.405***	0.492***	0.516***	0.330***	0.330***	0.327***	0.345***	0.236***
	(0.054)	(0.034)	(0.059)	(0.035)	(0.056)	(0.036)	(0.056)	(0.070)	(0.055)	(0.032)	(0.058)	(0.044)	(0.018)	(0.012)	(0.022)	(0.022)
Paarhaushalt	Reference	Reference	Reference	Reference	Reference	Reference	Reference	Reference	Reference	Reference	Reference	Reference	Reference	Reference	Reference	Reference
Familien 1 Kind	-0.105	-0.092*	-0.019	0.019	-0.083	-0.137**	-0.037	0.021	-0.120*	-0.119**	-0.046	0.012	-0.099***	-0.134***	-0.092***	-0.025
	(0.070)	(0.041)	(0.082)	(0.033)	(0.071)	(0.049)	(0.071)	(0.069)	(0.069)	(0.040)	(0.078)	(0.042)	(0.027)	(0.016)	(0.029)	(0.021)
Familien 2 Kinder oder mehr	-0.019	0.047	0.020	0.079*	0.093	0.157***	0.066	0.111	-0.013	0.036	0.002	0.088*	-0.070**	-0.059***	-0.087***	-0.003
	(0.068)	(0.041)	(0.063)	(0.040)	(0.073)	(0.045)	(0.059)	(0.082)	(0.071)	(0.040)	(0.061)	(0.051)	(0.030)	(0.016)	(0.026)	(0.027)
Alleinerziehend	0.396***	0.309***	0.403***	0.186***	0.477***	0.453***	0.502***	0.287***	0.409***	0.356***	0.429***	0.211***	0.162***	0.150***	0.172***	0.096***
	(0.059)	(0.055)	(0.063)	(0.042)	(0.064)	(0.052)	(0.066)	(0.083)	(0.059)	(0.051)	(0.062)	(0.053)	(0.028)	(0.021)	(0.029)	(0.030)
sonstiger HH	-0.037	0.199**	0.158	0.069	-0.036	0.155*	0.126	0.095	-0.079	0.151**	0.112	0.079	0.038	0.122***	0.092**	0.018
	(0.105)	(0.068)	(0.108)	(0.048)	(0.107)	(0.077)	(0.096)	(0.095)	(0.104)	(0.065)	(0.107)	(0.060)	(0.043)	(0.026)	(0.039)	(0.032)
Interviewsprache nicht deutsch	0.222***	0.100	0.196**	-0.028	0.363***	0.317***	0.330***	-0.059	0.273***	0.176**	0.262***	-0.040	0.110***	0.017	0.082*	-0.011
	(0.063)	(0.066)	(0.065)	(0.057)	(0.061)	(0.052)	(0.060)	(0.109)	(0.062)	(0.059)	(0.063)	(0.070)	(0.033)	(0.025)	(0.037)	(0.050)
Interviewsprache deutsch	Reference	Reference	Reference	Reference	Reference	Reference	Reference	Reference	Reference	Reference	Reference	Reference	Reference	Reference	Reference	Reference
Neue Bundesländer	Reference	Reference	Reference	Reference	Reference	Reference	Reference	Reference	Reference	Reference	Reference	Reference	Reference	Reference	Reference	Reference
Alte Bundesländer	-0.143**	-0.194***	-0.181***	0.042	-0.123**	-0.170***	-0.123**	-0.015	-0.135**	-0.192***	-0.166**	0.013	-0.080***	-0.121***	-0.116***	0.054
	(0.058)	(0.030)	(0.057)	(0.097)	(0.050)	(0.031)	(0.048)	(0.180)	(0.054)	(0.028)	(0.054)	(0.119)	(0.022)	(0.011)	(0.026)	(0.071)
HH bezieht aktuell kein ALGII	Reference	Reference	Reference	Reference	Reference	Reference	Reference	Reference	Reference	Reference	Reference	Reference	Reference	Reference	Reference	Reference
HH bezieht aktuell ALGII	0.288***	0.251***	0.348***	0.263***	0.479***	0.550***	0.568***	0.266***	0.347***	0.318***	0.410***	0.270***	0.248***	0.232***	0.257***	0.131***
	(0.050)	(0.061)	(0.048)	(0.021)	(0.058)	(0.045)	(0.049)	(0.040)	(0.051)	(0.052)	(0.047)	(0.026)	(0.026)	(0.023)	(0.024)	(0.017)
Alter Referenzperson: <= 29 Jahre	-0.147*	-0.164*	-0.187**	0.128***	0.031	-0.028	-0.015	0.211**	-0.088	-0.119	-0.125*	0.165***	0.014	-0.001	0.003	0.179***
	(0.073)	(0.077)	(0.076)	(0.040)	(0.074)	(0.075)	(0.072)	(0.078)	(0.072)	(0.072)	(0.073)	(0.050)	(0.034)	(0.031)	(0.031)	(0.029)
30-39 Jahre	-0.092	-0.026	-0.073	0.002	-0.079	0.034	-0.034	0.008	-0.079	0.013	-0.042	0.006	-Reference	0.036	0.027	0.049**
	(0.065)	(0.055)	(0.069)	(0.028)	(0.074)	(0.059)	(0.070)	(0.055)	(0.067)	(0.053)	(0.067)	(0.035)	(0.034)	(0.023)	(0.031)	(0.020)
40-49 Jahre	Reference	Reference	Reference	Reference	Reference	Reference	Reference	Reference	Reference	Reference	Reference	Reference	Reference	Reference	Reference	Reference
50-59 Jahre	-0.009	0.038	-0.018	-0.030	0.008	0.038	-0.008	-0.070	0.005	0.029	-0.007	-0.043	0.033	0.049**	0.037	-0.044**
	(0.069)	(0.047)	(0.071)	(0.025)	(0.075)	(0.050)	(0.063)	(0.052)	(0.070)	(0.045)	(0.068)	(0.032)	(0.029)	(0.018)	(0.028)	(0.018)
60-69 Jahre	-0.132	-0.088	-0.190*	-0.027	-0.057	0.036	-0.107	-0.040	-0.092	-0.057	-0.155*	-0.028	0.028	0.065**	0.014	-0.023
	(0.089)	(0.065)	(0.096)	(0.038)	(0.097)	(0.069)	(0.089)	(0.077)	(0.091)	(0.062)	(0.092)	(0.047)	(0.036)	(0.024)	(0.036)	(0.026)
>= 70 Jahre	-0.356***	-0.184**	-0.389***	0.100*	-0.293**	-0.028	-0.288**	0.039	-0.312***	-0.131*	-0.352***	0.097	0.236***	0.294***	0.261***	0.050
	(0.100)	(0.072)	(0.103)	(0.050)	(0.105)	(0.076)	(0.096)	(0.102)	(0.100)	(0.068)	(0.098)	(0.063)	(0.038)	(0.026)	(0.037)	(0.032)
Anzahl früherer ALGII Bezüge = 0	Reference	Reference	Reference	Reference	Reference	Reference	Reference	Reference	Reference	Reference	Reference	Reference	Reference	Reference	Reference	Reference
1	0.255***	0.382***	0.293***	0.078***	0.249***	0.284***	0.243***	0.046	0.266***	0.364***	0.287***	0.075***	0.117***	0.141***	0.128***	0.003
	(0.062)	(0.074)	(0.067)	(0.019)	(0.063)	(0.056)	(0.052)	(0.036)	(0.061)	(0.064)	(0.059)	(0.024)	(0.032)	(0.028)	(0.026)	(0.017)
2	0.248***	0.375***	0.328***	0.190***	0.292***	0.357***	0.338***	0.159***	0.265***	0.375***	0.336***	0.179***	0.139***	0.154***	0.159***	0.025
	(0.062)	(0.093)	(0.068)	(0.024)	(0.063)	(0.066)	(0.065)	(0.046)	(0.062)	(0.079)	(0.068)	(0.030)	(0.032)	(0.034)	(0.032)	(0.021)
3	0.239***	0.278**	0.238**	0.247***	0.367***	0.344***	0.306***	0.191***	0.267***	0.297***	0.252***	0.219***	0.161***	0.149***	0.121***	0.013
	(0.076)	(0.108)	(0.085)	(0.031)	(0.079)	(0.079)	(0.071)	(0.060)	(0.075)	(0.092)	(0.080)	(0.039)	(0.038)	(0.040)	(0.034)	(0.026)
4	0.280***	0.432***	0.335***	0.367***	0.275***	0.331***	0.301**	0.297***	0.274***	0.426***	0.332***	0.331***	0.108**	0.151**	0.110*	0.054*
	(0.075)	(0.139)	(0.086)	(0.038)	(0.084)	(0.096)	(0.100)	(0.074)	(0.073)	(0.116)	(0.086)	(0.047)	(0.044)	(0.052)	(0.055)	(0.032)
5	0.338***	0.502**	0.361***	0.446***	0.259*	0.385***	0.362**	0.384***	0.287**	0.496***	0.356***	0.383***	0.115*	0.172**	0.161**	0.077*
	(0.108)	(0.169)	(0.094)	(0.051)	(0.136)	(0.111)	(0.121)	(0.098)	(0.108)	(0.140)	(0.094)	(0.062)	(0.055)	(0.062)	(0.058)	(0.043)
6	0.687***	0.679**	0.543***	0.545***	0.544**	0.702***	0.658***	0.498***	0.625***	0.669***	0.543***	0.465***	0.218**	0.289***	0.294***	0.093
	(0.140)	(0.220)	(0.152)	(0.077)	(0.179)	(0.138)	(0.167)	(0.145)	(0.151)	(0.180)	(0.157)	(0.093)	(0.087)	(0.080)	(0.077)	(0.067)
Frau	Reference	Reference	Reference	Reference	Reference	Reference	Reference	Reference	Reference	Reference	Reference	Reference	Reference	Reference	Reference	Reference
Mann	0.087***	0.127***	0.082***	0.103	0.100***	0.131***	0.094***	0.090	0.087***	0.125***	0.086***	0.113	0.027**	0.011	0.011	-0.234
	(0.025)	(0.025)	(0.025)	(0.249)	(0.024)	(0.028)	(0.028)	(0.461)	(0.024)	(0.024)	(0.026)	(0.302)	(0.010)	(0.009)	(0.010)	(0.160)
Geburtskohorte Befragungsperson: >= 1980	Reference	Reference	Reference	Reference	Reference	Reference	Reference	Reference	Reference	Reference	Reference	Reference	Reference	Reference	Reference	Reference
1970-1979	0.055	-0.140*	0.038	0.047	0.125*	-0.050	0.115*	0.111	0.100	-0.093	0.084	0.084	0.051	-0.021	0.040	-0.073
	(0.064)	(0.072)	(0.073)	(0.172)	(0.065)	(0.073)	(0.063)	(0.318)	(0.062)	(0.069)	(0.069)	(0.214)	(0.032)	(0.029)	(0.032)	(0.131)
1960-1969	0.054	-0.059	0.024	0.022	0.038	-0.058	0.041	0.032	0.063	-0.041	0.054	0.033	0.035	0.020	0.041	-0.021
	(0.061)	(0.065)	(0.067)	(0.109)	(0.065)	(0.066)	(0.069)	(0.222)	(0.061)	(0.061)	(0.065)	(0.140)	(0.028)	(0.026)	(0.028)	(0.083)
1950-1959	0.100	-0.109*	0.067	0.053	0.036	-0.174**	0.002	-0.113	0.092	-0.094	0.069	0.016	0.099***	0.039	0.082**	-0.011
	(0.073)	(0.066)	(0.072)	(0.107)	(0.068)	(0.069)	(0.072)	(0.205)	(0.072)	(0.063)	(0.071)	(0.135)	(0.028)	(0.026)	(0.031)	(0.079)
<=1949	-0.258**	-0.492***	-0.245**	0.091	-0.260**	-0.510***	-0.252**	0.074	-0.251**	-0.469***	-0.224**	0.085	0.060*	-0.010	0.051	-0.050
	(0.083)	(0.078)	(0.094)	(0.128)	(0.088)	(0.082)	(0.084)	(0.253)	(0.083)	(0.074)	(0.090)	(0.162)	(0.032)	(0.030)	(0.033)	(0.076)
Schulabschluss: Schule beendet ohne Abschluss	0.148*	-0.016	0.109	0.027	0.155**	-0.029	0.118*	0.115	0.168**	0.004	0.133*	0.041	0.073**	0.068**	0.068*	0.009
	(0.074)	(0.075)	(0.077)	(0.114)	(0.065)	(0.057)	(0.071)	(0.208)	(0.069)	(0.066)	(0.073)	(0.140)	(0.028)	(0.026)	(0.030)	(0.094)
Sonder-/Foerderschulabschluss	0.065	-0.351	0.003	0.026	-0.054	-0.217	-0.025	0.091	0.031	-0.373*	0.005	0.071	0.047	0.033	0.072	0.313*
	(0.158)	(0.239)	(0.125)	(0.204)	(0.135)	(0.191)	(0.128)	(0.392)	(0.149)	(0.212)	(0.120)	(0.254)	(0.054)	(0.081)	(0.046)	(0.159)
Volks-/Hauptschulabschluss bzw: POS 8./9. Klasse	Reference	Reference	Reference	Reference	Reference	Reference	Reference	Reference	Reference	Reference	Reference	Reference	Reference	Reference	Reference	Reference
Mittlere Reife/Realschulabschluss bzw. POS 10. Klasse	-0.070*	-0.133***	-0.125**	0.148	-0.108**	-0.173***	-0.143**	0.117	-0.085*	-0.148***	-0.133**	0.137	-0.094***	-0.095***	-0.114***	0.041
	(0.042)	(0.031)	(0.052)	(0.092)	(0.045)	(0.033)	(0.047)	(0.184)	(0.042)	(0.029)	(0.050)	(0.117)	(0.017)	(0.012)	(0.018)	(0.069)
Fachhochschulreife	-0.125*	-0.065	-0.087	0.038	-0.265**	-0.171**	-0.148	-0.064	-0.175*	-0.098*	-0.108	-0.003	-0.123***	-0.124***	-0.133***	-0.008
	(0.069)	(0.058)	(0.078)	(0.135)	(0.086)	(0.070)	(0.091)	(0.274)	(0.076)	(0.056)	(0.083)	(0.173)	(0.038)	(0.023)	(0.038)	(0.099)
Allgem. oder fachgeb. Hochschulreife (Abitur)/EOS 12. Klasse	-0.169**	-0.104**	-0.181**	0.303*	-0.217***	-0.198***	-0.244***	0.377	-0.194***	-0.122**	-0.206***	0.313	-0.145***	-0.146***	-0.170***	0.023
	(0.060)	(0.043)	(0.061)	(0.156)	(0.068)	(0.049)	(0.059)	(0.310)	(0.061)	(0.042)	(0.060)	(0.198)	(0.025)	(0.017)	(0.023)	(0.107)
Anderer deutscher Schulabschluss ohne nähere Angabe	0.248*	0.203	0.070	0.924	0.412*	-1.235	0.063	-0.841	0.310*	-0.226	0.114	0.402	0.057	-0.383	-0.002	-0.416
	(0.128)	(1.576)	(0.254)	(1.239)	(0.237)	(4.007)	(0.460)	(4.207)	(0.164)	(1.860)	(0.337)	(1.851)	(0.090)	(0.763)	(0.143)	(0.759)
Ausländischer Abschluss ohne nähere Angabe	0.082	-0.854	0.797**	0.052	-0.518	-0.727	0.538*	0.224	-0.119	-0.854	0.724*	0.079	-0.243*	-0.129	0.145	-0.137
	(0.472)	(0.577)	(0.326)	(0.443)	(0.375)	(0.675)	(0.308)	(0.843)	(0.450)	(0.583)	(0.316)	(0.548)	(0.135)	(0.168)	(0.098)	(0.431)
Berufsabschluss: Kein beruflicher Abschluss	0.106*	0.112**	0.144***	0.081	0.127**	0.126***	0.160***	0.014	0.110*	0.109**	0.146***	0.061	0.080***	0.114***	0.077***	0.059
	(0.049)	(0.040)	(0.044)	(0.055)	(0.045)	(0.038)	(0.041)	(0.110)	(0.049)	(0.037)	(0.042)	(0.069)	(0.018)	(0.015)	(0.016)	(0.037)
Anlernausbildung/Teilfacharbeiter	0.185*	0.244**	0.160*	0.213	0.183*	0.364***	0.225**	0.322	0.180*	0.289***	0.185**	0.224	0.065*	0.084**	0.054*	0.051
	(0.088)	(0.080)	(0.077)	(0.167)	(0.079)	(0.067)	(0.084)	(0.331)	(0.085)	(0.072)	(0.075)	(0.209)	(0.033)	(0.030)	(0.031)	(0.128)
Lehre/betriebl. Ausbildung	Reference	Reference	Reference	Reference	Reference	Reference	Reference	Reference	Reference	Reference	Reference	Reference	Reference	Reference	Reference	Reference
Abschl. Berufsfachschule	0.137*	0.167***	0.136*	0.020	0.138*	0.162***	0.131*	-0.056	0.142*	0.160***	0.139*	Reference	0.059*	0.038*	0.029	0.027
	(0.074)	(0.043)	(0.064)	(0.077)	(0.083)	(0.047)	(0.067)	(0.157)	(0.076)	(0.041)	(0.064)	(0.099)	(0.028)	(0.016)	(0.028)	(0.057)
Abschl. Schule des Gesundheitswesens	-0.183*	-0.086	-0.013	-0.059	-0.321***	-0.213**	-0.120	0.007	-0.223**	-0.137*	-0.055	-0.051	-0.041	-0.028	-0.033	-0.004
	(0.088)	(0.060)	(0.088)	(0.113)	(0.085)	(0.075)	(0.089)	(0.225)	(0.085)	(0.059)	(0.085)	(0.143)	(0.035)	(0.023)	(0.037)	(0.081)
Meister-/Technikerabschluss o. vgl.	-0.136	-0.064	-0.045	-0.051	-0.311**	-0.200***	-0.212*	-0.130	-0.173*	-0.087*	-0.073	-0.065	-0.056	-0.031*	-0.053*	-0.011
	(0.094)	(0.048)	(0.085)	(0.109)	(0.104)	(0.062)	(0.091)	(0.224)	(0.095)	(0.048)	(0.087)	(0.140)	(0.036)	(0.018)	(0.031)	(0.071)
Abschl. Berufsakademie	0.076	-0.085	-0.153	-0.309**	0.008	-0.301**	-0.254**	-0.220	0.066	-0.143*	-0.186*	-0.277*	-0.079	-0.111***	-0.092*	-0.213**
	(0.155)	(0.080)	(0.102)	(0.128)	(0.195)	(0.111)	(0.107)	(0.274)	(0.167)	(0.082)	(0.101)	(0.166)	(0.060)	(0.032)	(0.042)	(0.083)
Abschl. Fachhochschule/pädag. Hochsch.	-0.105	-0.022	-0.046	-0.170	-0.287**	-0.131*	-0.226**	-0.165	-0.153*	-0.061	-0.093	-0.181	-0.064*	0.003	-0.035	-0.096
	(0.086)	(0.051)	(0.081)	(0.132)	(0.100)	(0.063)	(0.093)	(0.263)	(0.090)	(0.051)	(0.085)	(0.167)	(0.035)	(0.019)	(0.033)	(0.081)
Universitätsabschluss	-0.232**	-0.394***	-0.132	-0.006	-0.297**	-0.481***	-0.206*	-0.012	-0.236**	-0.431***	-0.153	-0.020	-0.066*	-0.075***	-0.062*	-0.093
	(0.084)	(0.058)	(0.095)	(0.106)	(0.098)	(0.073)	(0.105)	(0.205)	(0.084)	(0.059)	(0.094)	(0.132)	(0.033)	(0.022)	(0.032)	(0.070)
Anderer deutscher Abschluss	0.130	-0.073	-0.075	-0.166	-0.010	-0.271	-0.174	-0.244	0.151	-0.116	-0.063	-0.215	0.042	-0.053	0.032	0.013
	(0.238)	(0.169)	(0.159)	(0.208)	(0.243)	(0.216)	(0.158)	(0.433)	(0.250)	(0.168)	(0.163)	(0.269)	(0.061)	(0.061)	(0.056)	(0.142)
Ausländischer Abschluss	0.051	0.047	0.213	-0.436*	0.028	0.034	0.295**	-0.322	0.049	0.009	0.242	-0.399	0.066	0.096	0.171**	-0.255
	(0.197)	(0.180)	(0.155)	(0.230)	(0.175)	(0.183)	(0.126)	(0.432)	(0.193)	(0.165)	(0.152)	(0.289)	(0.093)	(0.069)	(0.068)	(0.183)
Constant	11.385***	12.228***	11.410***		5.553***	5.800***	5.754***		9.869***	10.744***	9.911***		5.146***	5.247***	5.310***
	(0.398)	(0.252)	(0.385)		(0.342)	(0.180)	(0.333)		(0.380)	(0.234)	(0.353)		(0.141)	(0.080)	(0.146)
ln(Dispersion parameter)	0.216***	0.392***	0.354***	0	-2.547***	0	-2.298***	0	-0.300***	-0.190***	-0.184***	0	-2.544***	-2.503***	-2.270***	0
	(0.040)	(0.022)	(0.038)		(0.266)		(0.224)		(0.049)	(0.030)	(0.047)		(0.090)	(0.048)	(0.084)
Observations	42448	19650	42101	26055	42448	19650	42101	26055	42448	19650	42101	26055	42448	19650	42101	38030
Individuals	12884	3741	12706	5930	12884	3741	12706	5930	12884	3741	12706	5930	12884	3741	12706	8948
Data: Panel Study Labor Market and Social Security (PASS) samples 2 and 6; waves 1-7, 2006-2013.
Notes: A1) Negative binomial regression models controlling for survey design, selection probabilities, and non-response. A2) Negative binomial regression models controlling for panel attrition with a balanced panel. B) Negative binomial regression models controlling for survey design and selection probabilities. C) FE Poisson regression models. * p<.05, ** p<.01, *** p<.001 (one-sided tests).

## Sheet: Table A3 UBII recipients
Table S3: Determinants of material deprivation among UBII recipientsa (four deprivation indices, log-linear regression coefficients)
Independent variables	Cannot afford				Cannot afford (weighted with necessities)				Cannot afford (weighted with prevalences)				Have not
	A1	A2	B	C	A1	A2	B	C	A1	A2	B	C	A1	A2	B	C
t	-0.063***		-0.059***	-0.058***	-0.062***		-0.059***	-0.058***	-0.043***		-0.038***	-0.043***	-0.034***		-0.036***	-0.026***
	(0.009)		(0.008)	(0.009)	(0.010)		(0.009)	(0.016)	(0.010)		(0.008)	(0.011)	(0.005)		(0.005)	(0.008)
Sample wave 1	Reference		Reference	Reference	Reference		Reference	Reference	Reference		Reference	Reference	Reference		Reference	Reference
Refreshment sample wave 5	0.095*		0.081*	0	0.074		0.062	0	0.118**		0.102**	0	0.039		0.049*	0
	(0.041)		(0.036)		(0.048)		(0.044)		(0.043)		(0.038)		(0.026)		(0.024)
t * Refreshment sample wave 5	-0.034*		-0.010	0.003	-0.056*		-0.023	-0.006	-0.067***		-0.041*	-0.030*	-0.019		-0.006	0.003
	(0.019)		(0.017)	(0.012)	(0.024)		(0.021)	(0.023)	(0.021)		(0.018)	(0.015)	(0.013)		(0.012)	(0.011)
CATI	Reference		Reference	Reference	Reference		Reference	Reference	Reference		Reference	Reference	Reference		Reference	Reference
CAPI	0.116***		0.077***	0.073***	0.134***		0.091***	0.095***	0.122***		0.081***	0.078***	0.073***		0.050***	0.030*
	(0.017)		(0.016)	(0.015)	(0.020)		(0.019)	(0.028)	(0.018)		(0.017)	(0.019)	(0.011)		(0.010)	(0.014)
Bedarfsgewichtetes Haushaltseinkommen in Preisen von 2006	-0.183***		-0.181***	-0.037***	-0.200***		-0.192***	-0.037*	-0.193***		-0.188***	-0.037**	-0.149***		-0.147***	-0.031**
	(0.019)		(0.018)	(0.011)	(0.020)		(0.019)	(0.021)	(0.019)		(0.018)	(0.014)	(0.010)		(0.012)	(0.010)
Haushaltstyp: Single Haushalt	0.140***		0.113***	0.086**	0.215***		0.187***	0.110*	0.171***		0.143***	0.102**	0.173***		0.159***	0.112***
	(0.023)		(0.022)	(0.030)	(0.027)		(0.026)	(0.055)	(0.025)		(0.023)	(0.036)	(0.014)		(0.015)	(0.027)
Paarhaushalt	Reference		Reference	Reference	Reference		Reference	Reference	Reference		Reference	Reference	Reference		Reference	Reference
Familien 1 Kind	-0.013		-0.046*	0.003	-0.031		-0.043	0.013	-0.025		-0.055*	0.005	-0.039*		-0.060**	-0.022
	(0.029)		(0.028)	(0.031)	(0.035)		(0.033)	(0.059)	(0.031)		(0.030)	(0.038)	(0.019)		(0.020)	(0.028)
Familien 2 Kinder oder mehr	0.042		-0.017	0.008	0.075*		0.019	0.060	0.047		-0.012	0.020	0.018		-0.031	0.031
	(0.031)		(0.029)	(0.038)	(0.037)		(0.034)	(0.072)	(0.033)		(0.031)	(0.047)	(0.021)		(0.019)	(0.035)
Alleinerziehend	0.069**		0.039	0.012	0.104***		0.072*	0.014	0.078**		0.046*	0.016	0.050**		0.028	0.020
	(0.025)		(0.025)	(0.032)	(0.031)		(0.031)	(0.060)	(0.027)		(0.027)	(0.039)	(0.017)		(0.018)	(0.029)
sonstiger HH	0.012		-0.071	-0.016	0.045		-0.034	-0.013	0.031		-0.061	-0.011	0.012		-0.054	-0.001
	(0.055)		(0.047)	(0.042)	(0.059)		(0.054)	(0.077)	(0.058)		(0.050)	(0.051)	(0.032)		(0.036)	(0.038)
Interviewsprache nicht deutsch	0.040*		0.054**	0.042	0.080***		0.092***	0.106	0.059**		0.074***	0.055	0.013		0.023	0.035
	(0.021)		(0.022)	(0.052)	(0.025)		(0.025)	(0.097)	(0.023)		(0.023)	(0.063)	(0.014)		(0.015)	(0.046)
Interviewsprache deutsch	Reference		Reference	Reference	Reference		Reference	Reference	Reference		Reference	Reference	Reference		Reference	Reference
Neue Bundesländer	Reference		Reference	Reference	Reference		Reference	Reference	Reference		Reference	Reference	Reference		Reference	Reference
Alte Bundesländer	0.024		0.016	0.068	0.066**		0.067***	0.026	0.039*		0.033*	0.073	-0.004		-0.005	-0.012
	(0.018)		(0.017)	(0.080)	(0.022)		(0.021)	(0.148)	(0.019)		(0.018)	(0.097)	(0.011)		(0.011)	(0.068)
Alter Referenceperson im HH: <= 29 Jahre	-0.181***		-0.145***	-0.085**	-0.151***		-0.124***	-0.070	-0.170***		-0.135***	-0.082*	-0.081***		-0.070***	-0.028
	(0.025)		(0.028)	(0.032)	(0.030)		(0.033)	(0.060)	(0.027)		(0.030)	(0.040)	(0.016)		(0.020)	(0.029)
30-39 Jahre	-0.058**		-0.068**	0.026	-0.043		-0.066*	0.044	-0.052*		-0.066*	0.030	-0.019		-0.025	0.038*
	(0.023)		(0.027)	(0.020)	(0.027)		(0.030)	(0.038)	(0.024)		(0.028)	(0.025)	(0.015)		(0.017)	(0.019)
40-49 Jahre	Reference		Reference	Reference	Reference		Reference	Reference	Reference		Reference	Reference	Reference		Reference	Reference
50-59 Jahre	0.056**		0.052*	0.026	0.040		0.034	0.025	0.054*		0.052*	0.029	0.027*		0.025	0.012
	(0.022)		(0.027)	(0.019)	(0.027)		(0.032)	(0.036)	(0.023)		(0.028)	(0.024)	(0.013)		(0.018)	(0.017)
60-69 Jahre	0.050		0.039	0.032	0.026		-0.003	0.034	0.046		0.036	0.034	0.036*		0.035	0.023
	(0.034)		(0.037)	(0.030)	(0.039)		(0.044)	(0.057)	(0.035)		(0.039)	(0.037)	(0.021)		(0.024)	(0.027)
>= 70 Jahre	-0.008		-0.073	0.016	0.005		-0.068	0.025	-0.002		-0.070	0.012	-0.008		-0.003	-0.005
	(0.084)		(0.118)	(0.057)	(0.104)		(0.126)	(0.104)	(0.092)		(0.122)	(0.069)	(0.062)		(0.070)	(0.051)
Anzahl früherer ALGII Bezüge = 0	Reference		Reference	Reference	Reference		Reference	Reference	Reference		Reference	Reference	Reference		Reference	Reference
1	0.049***		0.014	0.015	0.049**		0.016	0.016	0.069***		0.033**	0.045**	0.019**		0.002	-0.010
	(0.013)		(0.013)	(0.014)	(0.017)		(0.016)	(0.026)	(0.014)		(0.014)	(0.017)	(0.008)		(0.009)	(0.012)
2	0.098***		0.074***	0.037	0.109***		0.082***	0.045	0.118***		0.093***	0.069**	0.051***		0.040**	-0.010
	(0.023)		(0.022)	(0.023)	(0.026)		(0.025)	(0.043)	(0.024)		(0.023)	(0.028)	(0.014)		(0.015)	(0.021)
3	0.110***		0.078**	0.049	0.081*		0.056*	0.029	0.115***		0.082**	0.074*	0.051**		0.041**	-0.012
	(0.032)		(0.027)	(0.032)	(0.037)		(0.031)	(0.060)	(0.034)		(0.028)	(0.040)	(0.018)		(0.017)	(0.029)
4	0.152***		0.115***	0.078*	0.112**		0.071*	0.039	0.164***		0.122***	0.111*	0.072**		0.061**	-0.005
	(0.043)		(0.035)	(0.042)	(0.047)		(0.041)	(0.078)	(0.045)		(0.037)	(0.051)	(0.026)		(0.023)	(0.037)
5	0.196***		0.159***	0.112*	0.164**		0.121**	0.071	0.198***		0.153***	0.135*	0.098***		0.090***	0.008
	(0.051)		(0.042)	(0.050)	(0.059)		(0.050)	(0.094)	(0.054)		(0.044)	(0.062)	(0.029)		(0.028)	(0.045)
6	0.234***		0.193***	0.158**	0.216**		0.162**	0.131	0.219***		0.170**	0.170*	0.138***		0.121***	0.040
	(0.063)		(0.054)	(0.060)	(0.072)		(0.064)	(0.111)	(0.066)		(0.057)	(0.073)	(0.037)		(0.035)	(0.053)
Befragungsperson: Frau	Reference		Reference	Reference	Reference		Reference	Reference	Reference		Reference	Reference	Reference		Reference	Reference
Mann	0.040***		0.039***	-0.100	0.011		0.015	-0.177	0.032**		0.032**	-0.114	0.002		0.006	-0.092
	(0.012)		(0.012)	(0.147)	(0.015)		(0.014)	(0.264)	(0.013)		(0.013)	(0.179)	(0.008)		(0.007)	(0.134)
Geburtskohorte Befragungsperson: >= 1980	Reference		Reference	Reference	Reference		Reference	Reference	Reference		Reference	Reference	Reference		Reference	Reference
1970-1979	-0.045*		Reference	0.073	-0.052*		-0.003	0.056	-0.046*		Reference	0.069	-0.003		0.016	0.155
	(0.024)		(0.024)	(0.129)	(0.029)		(0.029)	(0.227)	(0.026)		(0.026)	(0.158)	(0.017)		(0.018)	(0.114)
1960-1969	-0.014		0.007	-0.215*	-0.027		-0.013	-0.262	-0.015		0.003	-0.217	0.026*		0.029*	-0.098
	(0.022)		(0.023)	(0.117)	(0.028)		(0.027)	(0.212)	(0.023)		(0.024)	(0.142)	(0.015)		(0.016)	(0.108)
1950-1959	-0.092***		-0.067**	-0.011	-0.132***		-0.112***	-0.001	-0.100***		-0.080**	0.006	-0.015		-0.015	0.001
	(0.025)		(0.028)	(0.101)	(0.031)		(0.032)	(0.185)	(0.027)		(0.029)	(0.123)	(0.016)		(0.019)	(0.092)
<=1949	-0.082*		-0.063	0.033	-0.142***		-0.140**	0.027	-0.090*		-0.078*	0.051	0.004		-Reference	0.007
	(0.037)		(0.042)	(0.125)	(0.044)		(0.047)	(0.230)	(0.039)		(0.044)	(0.154)	(0.022)		(0.024)	(0.112)
Schulabschluss Befr.person: Schule beendet ohne Abschluss	0.068***		0.056**	-0.063	0.089***		0.074**	-0.127	0.075***		0.061**	-0.072	0.057***		0.054***	-0.050
	(0.021)		(0.022)	(0.073)	(0.026)		(0.026)	(0.135)	(0.023)		(0.023)	(0.090)	(0.013)		(0.016)	(0.067)
Sonder-/Foerderschulabschluss	0.050		0.060	-0.174	0.046		0.055	-0.336	0.048		0.059	-0.213	0.028		0.033	-0.170
	(0.044)		(0.045)	(0.138)	(0.060)		(0.060)	(0.254)	(0.049)		(0.049)	(0.171)	(0.032)		(0.029)	(0.123)
Volks-/Hauptschulabschluss bzw: POS 8./9. Klasse	Reference		Reference	Reference	Reference		Reference	Reference	Reference		Reference	Reference	Reference		Reference	Reference
Mittlere Reife/Realschulabschluss bzw. POS 10. Klasse	-0.082***		-0.064***	0.015	-0.089***		-0.064***	-0.008	-0.086***		-0.066***	0.012	-0.061***		-0.055***	-0.019
	(0.016)		(0.015)	(0.053)	(0.019)		(0.017)	(0.099)	(0.017)		(0.016)	(0.066)	(0.010)		(0.009)	(0.049)
Fachhochschulreife	-0.036		-0.039	0.117	-0.005		-0.013	0.009	-0.028		-0.031	0.075	-0.045		-0.058*	-0.019
	(0.043)		(0.041)	(0.109)	(0.049)		(0.045)	(0.196)	(0.045)		(0.043)	(0.133)	(0.028)		(0.026)	(0.098)
Allgem. oder fachgeb. Hochschulreife (Abitur)/EOS 12. Klasse	-0.068**		-0.075***	-0.050	-0.044		-0.060*	-0.082	-0.056*		-0.066**	-0.067	-0.054**		-0.058***	-0.079
	(0.027)		(0.023)	(0.114)	(0.030)		(0.027)	(0.210)	(0.028)		(0.024)	(0.141)	(0.018)		(0.015)	(0.103)
Anderer deutscher Schulabschluss ohne nähere Angabe	-0.185		-0.136	-0.114	-0.232		-0.243	-0.453	-0.218		-0.178	-0.196	-0.023		-0.081	0.174
	(0.172)		(0.124)	(0.357)	(0.222)		(0.209)	(0.738)	(0.180)		(0.141)	(0.460)	(0.104)		(0.101)	(0.313)
Ausländischer Abschluss ohne nähere Angabe	-0.277		-0.097	-0.147	-0.225		-0.013	0.034	-0.274		-0.081	-0.148	-0.093		-0.001	-0.117
	(0.223)		(0.141)	(0.394)	(0.253)		(0.165)	(0.746)	(0.236)		(0.147)	(0.499)	(0.111)		(0.080)	(0.393)
Berufsabschluss Befr.person: Kein beruflicher Abschluss	0.029		0.019	0.022	0.054**		0.048*	0.051	0.039*		0.029	0.032	0.040***		0.031**	0.027
	(0.017)		(0.020)	(0.046)	(0.020)		(0.022)	(0.086)	(0.018)		(0.021)	(0.057)	(0.012)		(0.013)	(0.042)
Anlernausbildung/Teilfacharbeiter	0.015		0.012	-0.039	0.045		0.037	-0.001	0.024		0.021	-0.037	0.021		0.012	0.010
	(0.026)		(0.026)	(0.072)	(0.032)		(0.032)	(0.133)	(0.028)		(0.028)	(0.088)	(0.017)		(0.019)	(0.066)
Lehre/betriebl. Ausbildung	Reference		Reference	Reference	Reference		Reference	Reference	Reference		Reference	Reference	Reference		Reference	Reference
Abschl. Berufsfachschule	-0.012		-0.039	-0.037	0.013		-0.023	-0.013	-0.004		-0.032	-0.034	-0.015		-0.030	0.005
	(0.035)		(0.029)	(0.054)	(0.043)		(0.035)	(0.100)	(0.037)		(0.032)	(0.067)	(0.021)		(0.019)	(0.049)
Abschl. Schule des Gesundheitswesens	-0.011		0.019	-0.096	0.011		0.059	-0.078	-0.010		0.028	-0.108	-0.012		0.022	-0.067
	(0.040)		(0.037)	(0.098)	(0.045)		(0.044)	(0.184)	(0.042)		(0.040)	(0.122)	(0.025)		(0.025)	(0.090)
Meister-/Technikerabschluss o. vgl.	-0.060		-0.124**	0.008	-0.072		-0.123**	0.023	-0.066		-0.129**	-0.007	-0.043		-0.093**	0.006
	(0.044)		(0.047)	(0.091)	(0.053)		(0.052)	(0.174)	(0.047)		(0.049)	(0.113)	(0.028)		(0.032)	(0.084)
Abschl. Berufsakademie	0.043		-0.041	-0.232**	0.060		-0.019	-0.234	0.038		-0.046	-0.251**	0.021		-0.020	-0.177*
	(0.050)		(0.068)	(0.084)	(0.067)		(0.079)	(0.155)	(0.055)		(0.072)	(0.102)	(0.031)		(0.043)	(0.077)
Abschl. Fachhochschule/pädag. Hochsch.	-0.151***		-0.138***	-0.082	-0.108*		-0.118**	0.004	-0.148**		-0.145***	-0.075	-0.071**		-0.079***	-0.064
	(0.048)		(0.040)	(0.122)	(0.053)		(0.046)	(0.221)	(0.050)		(0.042)	(0.150)	(0.027)		(0.025)	(0.106)
Universitätsabschluss	-0.148**		-0.143***	0.029	-0.126*		-0.100*	0.085	-0.145**		-0.139**	0.020	-0.079**		-0.092***	0.014
	(0.051)		(0.046)	(0.117)	(0.056)		(0.050)	(0.220)	(0.053)		(0.047)	(0.143)	(0.030)		(0.027)	(0.103)
Anderer deutscher Abschluss	-0.018		-0.026	-0.007	Reference		0.019	-0.002	-0.025		-0.025	-0.034	0.008		-0.048	0.060
	(0.084)		(0.095)	(0.162)	(0.083)		(0.117)	(0.303)	(0.083)		(0.103)	(0.198)	(0.041)		(0.066)	(0.144)
Ausländischer Abschluss	0.030		0.014	0.015	0.037		0.023	0.003	0.030		0.015	0.021	0.026		0.015	-0.003
	(0.059)		(0.035)	(0.131)	(0.065)		(0.043)	(0.239)	(0.062)		(0.038)	(0.162)	(0.037)		(0.025)	(0.121)
Constant	3.194***		3.221***		2.014***		1.996***		2.758***		2.756***		3.117***		3.145***
	(0.123)		(0.112)		(0.134)		(0.123)		(0.124)		(0.115)		(0.068)		(0.076)
ln(Dispersion parameter)	-2.141***		-2.221***		-46.538		-24.021		-2.766***		-2.920***		0		0
	(0.067)		(0.068)						(0.108)		(0.122)
Observations	21242		21108	16822	21242		21108	16822	21242		21108	16822	21242		21108	16863
Individuals	9220		9142	4823	9220		9142	4823	9220		9142	4823	9220		9142	4841
Data: Panel Study Labor Market and Social Security (PASS) samples 1 and 7; waves 1-7, 2006-2013.
Notes: a) Only respondents from households receiving UBII payments at the time of the interview. A1) Negative binomial regression models controlling for survey design, selection probabilities, and non-response. A2) Balanced panel not useful for the analysis sample of UBII recipients. B) Negative binomial regression models controlling for survey design and selection probabilities. C) FE Poisson re…

## Sheet: Table A4 fixed AROP
Table S4: Determinants of material deprivation (including fixed at-risk of poverty rate) in the resident population (four deprivation indices, log-linear regression coefficients)
Independent variables	Cannot afford				Cannot afford (weighted with necessities)				Cannot afford (weighted with prevalences)				Have not
	A1	A2	B	C	A1	A2	B	C	A1	A2	B	C	A1	A2	B	C
t	-0.014	-0.025*	-0.011	-0.090***	-0.015	-0.030*	-0.014	-0.082***	0.003	-0.007	0.005	-0.071***	-0.014**	-0.009*	-0.011*	-0.025***
	(0.015)	(0.012)	(0.012)	(0.005)	(0.017)	(0.014)	(0.014)	(0.010)	(0.015)	(0.011)	(0.012)	(0.006)	(0.006)	(0.004)	(0.005)	(0.003)
Sample wave 1	Reference	Reference	Reference	Reference	Reference	Reference	Reference	Reference	Reference	Reference	Reference	Reference	Reference	Reference	Reference	Reference
Refreshment sample wave 5	0.009	0.061	-0.012	0	0.081	0.152**	0.107	0	0.036	0.089*	0.024	0	0.005	0.013	0.027	0
	(0.081)	(0.048)	(0.071)		(0.089)	(0.054)	(0.071)		(0.082)	(0.046)	(0.070)		(0.038)	(0.018)	(0.031)
t * Refreshment sample wave 5	-0.026	-0.078*	-0.051	-0.035*	-0.125*	-0.128**	-0.141**	-0.074*	-0.064	-0.098**	-0.081*	-0.055**	-0.008	-0.011	-0.020	.000
	(0.056)	(0.036)	(0.040)	(0.019)	(0.065)	(0.042)	(0.047)	(0.037)	(0.057)	(0.035)	(0.040)	(0.023)	(0.024)	(0.013)	(0.021)	(0.011)
fixed at-risk of poverty rate in t	4.747**	4.905**	5.311***	2.883***	5.800***	4.972**	7.111***	3.270**	3.534*	3.017*	3.871**	1.594*	1.876**	2.844***	2.521***	2.004***
	(1.551)	(1.632)	(1.359)	(0.573)	(1.856)	(1.829)	(1.469)	(1.173)	(1.547)	(1.577)	(1.294)	(0.726)	(0.612)	(0.619)	(0.530)	(0.371)
CATI	Reference	Reference	Reference	Reference	Reference	Reference	Reference	Reference	Reference	Reference	Reference	Reference	Reference	Reference	Reference	Reference
CAPI	0.005	-0.034	-0.040	-0.014	0.149**	0.078**	0.104*	-0.006	0.050	-0.010	-0.001	-0.013	0.061***	0.041***	0.045**	0.002
	(0.050)	(0.027)	(0.057)	(0.024)	(0.049)	(0.030)	(0.047)	(0.049)	(0.049)	(0.026)	(0.054)	(0.031)	(0.018)	(0.010)	(0.019)	(0.017)
Bedarfsgewichtetes Haushaltseinkommen in Preisen von 2006	-1.504***	-1.599***	-1.502***	-0.258***	-0.901***	-0.929***	-0.929***	-0.277***	-1.378***	-1.484***	-1.383***	-0.269***	-0.531***	-0.539***	-0.547***	-0.121***
	(0.056)	(0.034)	(0.053)	(0.015)	(0.046)	(0.023)	(0.046)	(0.030)	(0.053)	(0.031)	(0.049)	(0.019)	(0.019)	(0.010)	(0.020)	(0.010)
Haushaltstyp: Single Haushalt	0.353***	0.425***	0.462***	0.286***	0.509***	0.626***	0.610***	0.410***	0.405***	0.492***	0.515***	0.328***	0.330***	0.326***	0.344***	0.234***
	(0.055)	(0.034)	(0.059)	(0.035)	(0.056)	(0.036)	(0.055)	(0.070)	(0.055)	(0.032)	(0.057)	(0.044)	(0.018)	(0.012)	(0.022)	(0.022)
Paarhaushalt	Reference	Reference	Reference	Reference	Reference	Reference	Reference	Reference	Reference	Reference	Reference	Reference	Reference	Reference	Reference	Reference
Familien 1 Kind	-0.107	-0.092*	-0.020	0.017	-0.086	-0.135**	-0.038	0.020	-0.122*	-0.119**	-0.047	0.011	-0.100***	-0.134***	-0.093***	-0.026
	(0.070)	(0.041)	(0.082)	(0.033)	(0.071)	(0.049)	(0.071)	(0.068)	(0.069)	(0.040)	(0.078)	(0.042)	(0.027)	(0.016)	(0.029)	(0.021)
Familien 2 Kinder oder mehr	-0.019	0.050	0.021	0.079*	0.092	0.159***	0.067	0.111	-0.013	0.038	0.003	0.088*	-0.070**	-0.058***	-0.087***	-0.002
	(0.069)	(0.041)	(0.063)	(0.040)	(0.073)	(0.045)	(0.059)	(0.082)	(0.071)	(0.040)	(0.061)	(0.051)	(0.030)	(0.016)	(0.026)	(0.027)
Alleinerziehend	0.398***	0.311***	0.403***	0.188***	0.477***	0.453***	0.501***	0.290***	0.410***	0.357***	0.429***	0.212***	0.162***	0.150***	0.172***	0.096***
	(0.059)	(0.055)	(0.063)	(0.042)	(0.064)	(0.052)	(0.066)	(0.083)	(0.059)	(0.051)	(0.062)	(0.053)	(0.028)	(0.021)	(0.029)	(0.030)
sonstiger HH	-0.036	0.201**	0.156	0.071	-0.035	0.158*	0.125	0.097	-0.079	0.152**	0.111	0.080	0.038	0.123***	0.092**	0.019
	(0.105)	(0.068)	(0.108)	(0.048)	(0.107)	(0.077)	(0.096)	(0.095)	(0.104)	(0.065)	(0.107)	(0.060)	(0.043)	(0.026)	(0.039)	(0.032)
Interviewsprache nicht deutsch	0.223***	0.100	0.194**	-0.028	0.364***	0.316***	0.325***	-0.059	0.274***	0.176**	0.260***	-0.040	0.111***	0.017	0.080*	-0.012
	(0.063)	(0.066)	(0.065)	(0.057)	(0.061)	(0.052)	(0.060)	(0.109)	(0.062)	(0.059)	(0.063)	(0.070)	(0.033)	(0.025)	(0.037)	(0.050)
Interviewsprache deutsch	Reference	Reference	Reference	Reference	Reference	Reference	Reference	Reference	Reference	Reference	Reference	Reference	Reference	Reference	Reference	Reference
Neue Bundesländer	Reference	Reference	Reference	Reference	Reference	Reference	Reference	Reference	Reference	Reference	Reference	Reference	Reference	Reference	Reference	Reference
Alte Bundesländer	-0.144**	-0.195***	-0.181***	0.039	-0.123**	-0.169***	-0.124**	-0.020	-0.135**	-0.192***	-0.166**	0.011	-0.080***	-0.121***	-0.116***	0.054
	(0.058)	(0.030)	(0.057)	(0.097)	(0.050)	(0.031)	(0.048)	(0.180)	(0.054)	(0.028)	(0.054)	(0.118)	(0.022)	(0.011)	(0.026)	(0.071)
HH bezieht aktuell kein ALGII	Reference	Reference	Reference	Reference	Reference	Reference	Reference	Reference	Reference	Reference	Reference	Reference	Reference	Reference	Reference	Reference
HH bezieht aktuell ALGII	0.285***	0.250***	0.347***	0.268***	0.469***	0.544***	0.561***	0.272***	0.344***	0.316***	0.409***	0.273***	0.246***	0.230***	0.255***	0.135***
	(0.050)	(0.061)	(0.049)	(0.021)	(0.058)	(0.045)	(0.048)	(0.040)	(0.051)	(0.052)	(0.047)	(0.026)	(0.026)	(0.023)	(0.024)	(0.017)
Alter Referenzperson: <= 29 Jahre	-0.149*	-0.166*	-0.190**	0.126***	0.031	-0.029	-0.019	0.210**	-0.089	-0.120*	-0.127*	0.164***	0.013	-0.001	0.001	0.177***
	(0.073)	(0.077)	(0.075)	(0.040)	(0.074)	(0.075)	(0.071)	(0.078)	(0.072)	(0.072)	(0.073)	(0.050)	(0.034)	(0.031)	(0.031)	(0.029)
30-39 Jahre	-0.091	-0.027	-0.073	0.003	-0.079	0.033	-0.036	0.010	-0.078	0.013	-0.042	0.007	-Reference	0.036	0.027	0.049**
	(0.065)	(0.055)	(0.069)	(0.028)	(0.073)	(0.059)	(0.069)	(0.055)	(0.067)	(0.053)	(0.067)	(0.035)	(0.034)	(0.023)	(0.031)	(0.020)
40-49 Jahre	Reference	Reference	Reference	Reference	Reference	Reference	Reference	Reference	Reference	Reference	Reference	Reference	Reference	Reference	Reference	Reference
50-59 Jahre	-0.007	0.038	-0.020	-0.029	0.010	0.039	-0.009	-0.069	0.007	0.029	-0.007	-0.042	0.034	0.049**	0.037	-0.043**
	(0.069)	(0.047)	(0.072)	(0.025)	(0.075)	(0.050)	(0.063)	(0.052)	(0.070)	(0.045)	(0.068)	(0.032)	(0.029)	(0.018)	(0.028)	(0.018)
60-69 Jahre	-0.133	-0.090	-0.193*	-0.030	-0.055	0.036	-0.110	-0.043	-0.093	-0.058	-0.157*	-0.029	0.028	0.065**	0.014	-0.024
	(0.089)	(0.065)	(0.096)	(0.038)	(0.097)	(0.069)	(0.088)	(0.077)	(0.090)	(0.062)	(0.092)	(0.047)	(0.036)	(0.024)	(0.036)	(0.026)
>= 70 Jahre	-0.359***	-0.184**	-0.393***	0.096*	-0.291**	-0.028	-0.292**	0.034	-0.313***	-0.131*	-0.354***	0.095	0.236***	0.294***	0.260***	0.048
	(0.100)	(0.072)	(0.103)	(0.050)	(0.105)	(0.076)	(0.095)	(0.102)	(0.100)	(0.068)	(0.098)	(0.063)	(0.038)	(0.026)	(0.037)	(0.032)
Anzahl früherer ALGII Bezüge = 0	Reference	Reference	Reference	Reference	Reference	Reference	Reference	Reference	Reference	Reference	Reference	Reference	Reference	Reference	Reference	Reference
1	0.268***	0.393***	0.309***	0.101***	0.279***	0.310***	0.278***	0.074*	0.277***	0.372***	0.300***	0.088***	0.125***	0.151***	0.138***	0.020
	(0.061)	(0.074)	(0.067)	(0.020)	(0.065)	(0.057)	(0.053)	(0.038)	(0.061)	(0.064)	(0.059)	(0.024)	(0.032)	(0.028)	(0.026)	(0.017)
2	0.258***	0.381***	0.337***	0.206***	0.310***	0.369***	0.358***	0.178***	0.273***	0.380***	0.343***	0.188***	0.143***	0.159***	0.165***	0.037*
	(0.061)	(0.093)	(0.067)	(0.024)	(0.064)	(0.066)	(0.065)	(0.047)	(0.061)	(0.079)	(0.068)	(0.030)	(0.032)	(0.034)	(0.032)	(0.021)
3	0.262***	0.299**	0.256**	0.269***	0.406***	0.378***	0.344***	0.217***	0.286***	0.312***	0.267***	0.231***	0.171***	0.165***	0.132***	0.030
	(0.076)	(0.108)	(0.084)	(0.032)	(0.079)	(0.079)	(0.072)	(0.061)	(0.075)	(0.092)	(0.080)	(0.039)	(0.038)	(0.040)	(0.034)	(0.027)
4	0.277***	0.440***	0.333***	0.374***	0.277***	0.348***	0.301**	0.307***	0.273***	0.433***	0.331***	0.336***	0.108**	0.159***	0.110*	0.062*
	(0.075)	(0.139)	(0.086)	(0.038)	(0.082)	(0.096)	(0.099)	(0.074)	(0.073)	(0.116)	(0.086)	(0.047)	(0.044)	(0.051)	(0.054)	(0.032)
5	0.306**	0.480**	0.318***	0.430***	0.219	0.370***	0.306**	0.367***	0.263**	0.484***	0.327***	0.376***	0.102*	0.163**	0.143**	0.069
	(0.108)	(0.169)	(0.093)	(0.051)	(0.135)	(0.111)	(0.122)	(0.098)	(0.108)	(0.140)	(0.094)	(0.062)	(0.055)	(0.062)	(0.059)	(0.043)
6	0.633***	0.625**	0.474**	0.509***	0.477**	0.648***	0.560***	0.459***	0.585***	0.636***	0.492**	0.446***	0.197*	0.260***	0.262***	0.073
	(0.142)	(0.221)	(0.153)	(0.077)	(0.181)	(0.139)	(0.170)	(0.146)	(0.153)	(0.181)	(0.158)	(0.094)	(0.088)	(0.080)	(0.078)	(0.067)
Frau	Reference	Reference	Reference	Reference	Reference	Reference	Reference	Reference	Reference	Reference	Reference	Reference	Reference	Reference	Reference	Reference
Mann	0.087***	0.127***	0.082***	0.104	0.100***	0.131***	0.094***	0.094	0.087***	0.125***	0.086***	0.114	0.027**	0.011	0.011	-0.232
	(0.025)	(0.025)	(0.025)	(0.248)	(0.024)	(0.028)	(0.028)	(0.461)	(0.024)	(0.024)	(0.026)	(0.302)	(0.010)	(0.009)	(0.010)	(0.160)
Geburtskohorte Befragungsperson: >= 1980	Reference	Reference	Reference	Reference	Reference	Reference	Reference	Reference	Reference	Reference	Reference	Reference	Reference	Reference	Reference	Reference
1970-1979	0.055	-0.142*	0.035	0.056	0.126*	-0.049	0.113*	0.121	0.100	-0.093	0.082	0.089	0.051	-0.020	0.040	-0.069
	(0.064)	(0.072)	(0.073)	(0.172)	(0.065)	(0.073)	(0.063)	(0.317)	(0.062)	(0.069)	(0.069)	(0.214)	(0.032)	(0.029)	(0.032)	(0.130)
1960-1969	0.053	-0.060	0.023	0.033	0.040	-0.058	0.040	0.043	0.063	-0.041	0.053	0.039	0.035	0.020	0.040	-0.013
	(0.061)	(0.065)	(0.067)	(0.109)	(0.064)	(0.066)	(0.068)	(0.222)	(0.061)	(0.061)	(0.065)	(0.140)	(0.028)	(0.026)	(0.028)	(0.083)
1950-1959	0.100	-0.109*	0.067	0.067	0.036	-0.172**	0.002	-0.102	0.092	-0.094	0.068	0.023	0.099***	0.040	0.082**	-0.002
	(0.073)	(0.066)	(0.072)	(0.107)	(0.068)	(0.069)	(0.072)	(0.205)	(0.072)	(0.063)	(0.071)	(0.135)	(0.028)	(0.026)	(0.031)	(0.079)
<=1949	-0.256**	-0.490***	-0.243**	0.106	-0.260**	-0.507***	-0.249**	0.087	-0.251**	-0.467***	-0.223**	0.093	0.060*	-0.009	0.051	-0.036
	(0.083)	(0.078)	(0.094)	(0.128)	(0.087)	(0.081)	(0.084)	(0.253)	(0.083)	(0.074)	(0.090)	(0.162)	(0.032)	(0.030)	(0.033)	(0.076)
Schulabschluss: Schule beendet ohne Abschluss	0.146*	-0.016	0.106	0.024	0.154**	-0.031	0.113	0.110	0.167**	0.004	0.131*	0.039	0.073**	0.067**	0.067*	0.011
	(0.074)	(0.075)	(0.077)	(0.113)	(0.065)	(0.057)	(0.070)	(0.208)	(0.069)	(0.066)	(0.073)	(0.140)	(0.028)	(0.026)	(0.030)	(0.094)
Sonder-/Foerderschulabschluss	0.063	-0.346	0.002	-0.001	-0.050	-0.219	-0.023	0.060	0.030	-0.369*	0.005	0.056	0.047	0.034	0.072	0.295*
	(0.158)	(0.239)	(0.125)	(0.203)	(0.133)	(0.191)	(0.126)	(0.391)	(0.149)	(0.211)	(0.120)	(0.253)	(0.054)	(0.081)	(0.046)	(0.159)
Volks-/Hauptschulabschluss bzw: POS 8./9. Klasse	Reference	Reference	Reference	Reference	Reference	Reference	Reference	Reference	Reference	Reference	Reference	Reference	Reference	Reference	Reference	Reference
Mittlere Reife/Realschulabschluss bzw. POS 10. Klasse	-0.071*	-0.133***	-0.126**	0.147	-0.108**	-0.173***	-0.143**	0.117	-0.086*	-0.148***	-0.134**	0.136	-0.094***	-0.096***	-0.114***	0.043
	(0.042)	(0.031)	(0.052)	(0.091)	(0.045)	(0.033)	(0.047)	(0.183)	(0.042)	(0.029)	(0.050)	(0.117)	(0.017)	(0.012)	(0.018)	(0.069)
Fachhochschulreife	-0.124*	-0.065	-0.087	0.034	-0.261**	-0.169**	-0.147	-0.067	-0.174*	-0.098*	-0.108	-0.005	-0.122***	-0.123***	-0.133***	-0.008
	(0.070)	(0.058)	(0.078)	(0.135)	(0.087)	(0.070)	(0.090)	(0.273)	(0.076)	(0.056)	(0.083)	(0.173)	(0.038)	(0.023)	(0.038)	(0.099)
Allgem. oder fachgeb. Hochschulreife (Abitur)/EOS 12. Klasse	-0.169**	-0.105**	-0.182**	0.304*	-0.216***	-0.197***	-0.244***	0.380	-0.194***	-0.123**	-0.206***	0.314	-0.146***	-0.146***	-0.170***	0.021
	(0.060)	(0.043)	(0.061)	(0.155)	(0.068)	(0.049)	(0.058)	(0.309)	(0.061)	(0.042)	(0.060)	(0.198)	(0.025)	(0.017)	(0.023)	(0.106)
Anderer deutscher Schulabschluss ohne nähere Angabe	0.215	0.153	0.062	0.891	0.376	-1.278	0.048	-0.873	0.284*	-0.256	0.106	0.383	0.045	-0.413	-0.005	-0.439
	(0.131)	(1.576)	(0.264)	(1.239)	(0.230)	(4.007)	(0.452)	(4.207)	(0.166)	(1.860)	(0.345)	(1.851)	(0.091)	(0.763)	(0.146)	(0.759)
Ausländischer Abschluss ohne nähere Angabe	0.104	-0.847	0.804**	0.071	-0.498	-0.724	0.551*	0.243	-0.105	-0.851	0.729*	0.090	-0.240*	-0.129	0.148	-0.119
	(0.476)	(0.576)	(0.326)	(0.443)	(0.378)	(0.675)	(0.306)	(0.843)	(0.452)	(0.583)	(0.315)	(0.548)	(0.135)	(0.168)	(0.098)	(0.431)
Berufsabschluss: Kein beruflicher Abschluss	0.107*	0.113**	0.146***	0.086	0.128**	0.127***	0.162***	0.022	0.111*	0.109**	0.147***	0.065	0.080***	0.114***	0.078***	0.062*
	(0.049)	(0.040)	(0.044)	(0.055)	(0.045)	(0.038)	(0.041)	(0.109)	(0.049)	(0.037)	(0.042)	(0.069)	(0.018)	(0.015)	(0.016)	(0.037)
Anlernausbildung/Teilfacharbeiter	0.183*	0.244**	0.159*	0.222	0.180*	0.361***	0.223**	0.333	0.179*	0.289***	0.185**	0.230	0.065*	0.083**	0.054*	0.052
	(0.089)	(0.080)	(0.078)	(0.166)	(0.079)	(0.067)	(0.084)	(0.330)	(0.085)	(0.072)	(0.076)	(0.209)	(0.033)	(0.030)	(0.031)	(0.127)
Lehre/betriebl. Ausbildung	Reference	Reference	Reference	Reference	Reference	Reference	Reference	Reference	Reference	Reference	Reference	Reference	Reference	Reference	Reference	Reference
Abschl. Berufsfachschule	0.138*	0.166***	0.135*	0.019	0.139*	0.161***	0.132*	-0.056	0.143*	0.160***	0.139*	0.001	0.059*	0.037*	0.029	0.026
	(0.074)	(0.043)	(0.064)	(0.077)	(0.083)	(0.047)	(0.067)	(0.157)	(0.076)	(0.041)	(0.064)	(0.099)	(0.028)	(0.016)	(0.028)	(0.056)
Abschl. Schule des Gesundheitswesens	-0.187*	-0.088	-0.014	-0.064	-0.322***	-0.213**	-0.120	0.004	-0.225**	-0.138**	-0.055	-0.053	-0.042	-0.029	-0.033	-0.008
	(0.087)	(0.060)	(0.088)	(0.113)	(0.084)	(0.075)	(0.089)	(0.224)	(0.084)	(0.059)	(0.086)	(0.142)	(0.035)	(0.023)	(0.037)	(0.081)
Meister-/Technikerabschluss o. vgl.	-0.136	-0.065	-0.045	-0.047	-0.310**	-0.200***	-0.212*	-0.123	-0.173*	-0.088*	-0.073	-0.062	-0.056	-0.032*	-0.053*	-0.014
	(0.094)	(0.048)	(0.085)	(0.108)	(0.104)	(0.062)	(0.091)	(0.223)	(0.095)	(0.048)	(0.087)	(0.140)	(0.036)	(0.018)	(0.031)	(0.071)
Abschl. Berufsakademie	0.079	-0.087	-0.153	-0.312**	0.007	-0.303**	-0.255**	-0.222	0.067	-0.144*	-0.186*	-0.279*	-0.079	-0.112***	-0.092*	-0.217**
	(0.157)	(0.080)	(0.102)	(0.128)	(0.196)	(0.111)	(0.107)	(0.273)	(0.169)	(0.082)	(0.101)	(0.165)	(0.060)	(0.032)	(0.043)	(0.083)
Abschl. Fachhochschule/pädag. Hochsch.	-0.108	-0.023	-0.047	-0.172	-0.291**	-0.132*	-0.227**	-0.169	-0.155*	-0.062	-0.093	-0.182	-0.065*	0.003	-0.035	-0.096
	(0.087)	(0.051)	(0.081)	(0.132)	(0.100)	(0.063)	(0.093)	(0.262)	(0.090)	(0.051)	(0.085)	(0.167)	(0.035)	(0.019)	(0.033)	(0.080)
Universitätsabschluss	-0.232**	-0.394***	-0.132	0.001	-0.296**	-0.480***	-0.205*	-0.001	-0.235**	-0.431***	-0.152	-0.015	-0.065*	-0.075***	-0.062*	-0.090
	(0.084)	(0.058)	(0.095)	(0.106)	(0.097)	(0.073)	(0.104)	(0.204)	(0.084)	(0.059)	(0.094)	(0.132)	(0.033)	(0.022)	(0.032)	(0.070)
Anderer deutscher Abschluss	0.128	-0.078	-0.079	-0.169	-0.013	-0.278	-0.175	-0.238	0.150	-0.120	-0.064	-0.215	0.042	-0.055	0.032	0.009
	(0.239)	(0.169)	(0.159)	(0.207)	(0.243)	(0.216)	(0.158)	(0.432)	(0.251)	(0.168)	(0.163)	(0.269)	(0.061)	(0.061)	(0.056)	(0.142)
Ausländischer Abschluss	0.046	0.048	0.212	-0.431*	0.023	0.036	0.293**	-0.312	0.045	0.010	0.241	-0.395	0.065	0.097	0.171**	-0.253
	(0.197)	(0.180)	(0.155)	(0.229)	(0.173)	(0.183)	(0.125)	(0.429)	(0.193)	(0.165)	(0.152)	(0.288)	(0.092)	(0.069)	(0.068)	(0.182)
Constant	10.648***	11.472***	10.570***		4.652***	5.031***	4.622***		9.318***	10.277***	9.296***		4.854***	4.808***	4.911***
	(0.449)	(0.355)	(0.455)		(0.457)	(0.335)	(0.427)		(0.440)	(0.337)	(0.424)		(0.180)	(0.124)	(0.178)
ln(Dispersion parameter)	0.215***	0.391***	0.353***		-2.561***		-2.317***		-0.300***	-0.191***	-0.185***		-2.548***	-2.508***	-2.274***
	(0.040)	(0.022)	(0.038)		(0.269)		(0.227)		(0.049)	(0.030)	(0.047)		(0.090)	(0.048)	(0.084)
Observations	42448	19650	42101	26055	42448	19650	42101	26055	42448	19650	42101	26055	42448	19650	42101	38030
Individuals	12884	3741	12706	5930	12884	3741	12706	5930	12884	3741	12706	5930	12884	3741	12706	8948
Data: Panel Study Labor Market and Social Security (PASS) samples 2 and 6; waves 1-7, 2006-2013.
Notes: A1) Negative binomial regression models controlling for survey design, selection probabilities, and non-response. A2) Negative binomial regression models controlling for panel attrition with a balanced panel. B) Negative binomial regression models controlling for survey design and selection probabilities. C) FE Poisson regression models. * p<.05, ** p<.01, *** p<.001 (one-sided tests).

## Sheet: Table A5 UBII cross-sections
Table S5: Determinants of material deprivation among UBII recipientsa (four deprivation indices, log-linear regression coefficients, only cross-sections)
Independent variables	Cannot afford				Cannot afford (weighted with necessities)				Cannot afford (weighted with prevalences)				Have not
	A1	A2	B	C	A1	A2	B	C	A1	A2	B	C	A1	A2	B	C
t	-0.032***		-0.034***		-0.030***		-0.033***		-0.006		-0.007		-0.018***		-0.019***
	(0.005)		(0.005)		(0.006)		(0.006)		(0.005)		(0.005)		(0.003)		(0.003)
Sample wave 1
Refreshment sample wave 5
t * Refreshment sample wave 5
CATI	Reference		Reference		Reference		Reference		Reference		Reference		Reference		Reference
CAPI	0.061***		0.050**		0.054**		0.046*		0.056***		0.046**		0.048***		0.039***
	(0.017)		(0.017)		(0.020)		(0.021)		(0.018)		(0.018)		(0.011)		(0.011)
Bedarfsgewichtetes Haushaltseinkommen in Preisen von 2006	-0.000***		-0.000***		-0.000***		-0.000***		-0.000***		-0.000***		-0.000***		-0.000***
	(0.000)		(0.000)		(0.000)		(0.000)		(0.000)		(0.000)		(0.000)		(0.000)
Haushaltstyp: Single Haushalt	0.148***		0.122***		0.224***		0.197***		0.181***		0.151***		0.169***		0.151***
	(0.021)		(0.023)		(0.026)		(0.028)		(0.022)		(0.025)		(0.014)		(0.014)
Paarhaushalt	Reference		Reference		Reference		Reference		Reference		Reference		Reference		Reference
Familien 1 Kind	-0.038		-0.036		-0.027		-0.027		-0.041		-0.046		-0.042*		-0.061**
	(0.030)		(0.028)		(0.036)		(0.031)		(0.032)		(0.030)		(0.021)		(0.020)
Familien 2 Kinder oder mehr	0.023		0.004		0.064*		0.046		0.034		0.012		-0.007		-0.029
	(0.025)		(0.028)		(0.031)		(0.035)		(0.027)		(0.031)		(0.016)		(0.018)
Alleinerziehend	0.068**		0.051*		0.106***		0.089**		0.080**		0.059*		0.050**		0.024
	(0.025)		(0.026)		(0.030)		(0.033)		(0.026)		(0.028)		(0.016)		(0.018)
sonstiger HH	-0.059		-0.035		-0.038		-0.008		-0.058		-0.034		-0.018		-0.012
	(0.046)		(0.043)		(0.058)		(0.055)		(0.050)		(0.046)		(0.032)		(0.032)
Interviewsprache nicht deutsch	0.065***		0.060***		0.099***		0.094***		0.083***		0.078***		0.028*		0.030*
	(0.017)		(0.019)		(0.020)		(0.021)		(0.018)		(0.019)		(0.012)		(0.014)
Interviewsprache deutsch	Reference		Reference		Reference		Reference		Reference		Reference		Reference		Reference
Neue Bundesländer	Reference		Reference		Reference		Reference		Reference		Reference		Reference		Reference
Alte Bundesländer	0.044***		0.042**		0.093***		0.098***		0.063***		0.061***		0.023**		0.022*
	(0.014)		(0.016)		(0.017)		(0.019)		(0.014)		(0.017)		(0.009)		(0.010)
Alter Referenceperson im HH: <= 29 Jahre	-0.163***		-0.135***		-0.154***		-0.132***		-0.158***		-0.129***		-0.089***		-0.070***
	(0.026)		(0.026)		(0.031)		(0.031)		(0.027)		(0.027)		(0.017)		(0.018)
30-39 Jahre	-0.057**		-0.058**		-0.050*		-0.063*		-0.056*		-0.060*		-0.029*		-0.027*
	(0.023)		(0.024)		(0.028)		(0.029)		(0.025)		(0.026)		(0.015)		(0.015)
40-49 Jahre	Reference		Reference		Reference		Reference		Reference		Reference		Reference		Reference
50-59 Jahre	0.030		0.022		-0.008		-0.016		0.019		0.016		0.002		-0.005
	(0.025)		(0.025)		(0.030)		(0.029)		(0.026)		(0.027)		(0.016)		(0.017)
60-69 Jahre	0.062		0.057		0.013		-0.004		0.050		0.050		0.013		0.021
	(0.042)		(0.042)		(0.052)		(0.052)		(0.044)		(0.045)		(0.027)		(0.026)
>= 70 Jahre	-0.348		-0.278		-0.319*		-0.234		-0.337*		-0.280		-0.180		-0.025
	(0.212)		(0.290)		(0.192)		(0.253)		(0.203)		(0.282)		(0.138)		(0.069)
Anzahl früherer ALGII Bezüge = 0
1
2
3
4
5
6
Befragungsperson: Frau	Reference		Reference		Reference		Reference		Reference		Reference		Reference		Reference
Mann	0.049***		0.046***		0.012		0.016		0.038***		0.036**		0.012*		0.012*
	(0.010)		(0.011)		(0.013)		(0.013)		(0.011)		(0.012)		(0.007)		(0.007)
Geburtskohorte Befragungsperson: >= 1980	Reference		Reference		Reference		Reference		Reference		Reference		Reference		Reference
1970-1979	-0.017		-0.001		-0.042		-0.025		-0.022		-0.004		-0.003		0.008
	(0.022)		(0.024)		(0.027)		(0.030)		(0.024)		(0.026)		(0.016)		(0.018)
1960-1969	-0.012		0.007		-0.042		-0.032		-0.020		-0.002		0.009		0.023
	(0.023)		(0.024)		(0.026)		(0.028)		(0.023)		(0.025)		(0.015)		(0.016)
1950-1959	-0.092***		-0.054*		-0.137***		-0.111***		-0.103***		-0.070**		-0.032*		-0.010
	(0.027)		(0.025)		(0.033)		(0.030)		(0.029)		(0.027)		(0.018)		(0.017)
<=1949	-0.157***		-0.106**		-0.229***		-0.197***		-0.172***		-0.129**		-0.045*		-0.031
	(0.042)		(0.040)		(0.049)		(0.045)		(0.043)		(0.043)		(0.026)		(0.023)
Schulabschluss Befr.person: Schule beendet ohne Abschluss	0.076***		0.060**		0.088***		0.072**		0.080***		0.062**		0.059***		0.045**
	(0.019)		(0.021)		(0.025)		(0.027)		(0.021)		(0.024)		(0.013)		(0.015)
Sonder-/Foerderschulabschluss	0.046		0.067		0.050		0.093		0.048		0.076		0.045		0.036
	(0.042)		(0.046)		(0.053)		(0.063)		(0.045)		(0.052)		(0.028)		(0.034)
Volks-/Hauptschulabschluss bzw: POS 8./9. Klasse	Reference		Reference		Reference		Reference		Reference		Reference		Reference		Reference
Mittlere Reife/Realschulabschluss bzw. POS 10. Klasse	-0.051***		-0.048***		-0.044**		-0.042**		-0.052***		-0.050***		-0.042***		-0.045***
	(0.013)		(0.013)		(0.016)		(0.016)		(0.014)		(0.014)		(0.008)		(0.008)
Fachhochschulreife	-0.074**		-0.058*		-0.052		-0.042		-0.069*		-0.051		-0.080***		-0.080***
	(0.029)		(0.031)		(0.036)		(0.036)		(0.031)		(0.033)		(0.019)		(0.020)
Allgem. oder fachgeb. Hochschulreife (Abitur)/EOS 12. Klasse	-0.097***		-0.102***		-0.075**		-0.091***		-0.089***		-0.097***		-0.062***		-0.064***
	(0.019)		(0.021)		(0.025)		(0.026)		(0.021)		(0.023)		(0.013)		(0.014)
Anderer deutscher Schulabschluss ohne nähere Angabe	-0.075		-0.072		-0.122		-0.136		-0.113		-0.111		0.024		-0.035
	(0.121)		(0.124)		(0.179)		(0.182)		(0.137)		(0.139)		(0.058)		(0.069)
Ausländischer Abschluss ohne nähere Angabe	-0.102		-0.006		-0.079		-0.004		-0.110		-0.021		-0.006		0.009
	(0.101)		(0.062)		(0.095)		(0.068)		(0.096)		(0.064)		(0.047)		(0.040)
Berufsabschluss Befr.person: Kein beruflicher Abschluss	0.019		0.027		0.059***		0.058**		0.036*		0.039*		0.031**		0.032**
	(0.016)		(0.016)		(0.018)		(0.019)		(0.017)		(0.018)		(0.010)		(0.011)
Anlernausbildung/Teilfacharbeiter	0.010		-0.004		0.033		0.008		0.021		0.003		0.007		-0.010
	(0.025)		(0.025)		(0.034)		(0.033)		(0.028)		(0.028)		(0.018)		(0.019)
Lehre/betriebl. Ausbildung	Reference		Reference		Reference		Reference		Reference		Reference		Reference		Reference
Abschl. Berufsfachschule	-0.035		-0.029		-0.020		-0.018		-0.028		-0.023		-0.013		-0.017
	(0.023)		(0.024)		(0.027)		(0.029)		(0.024)		(0.026)		(0.014)		(0.015)
Abschl. Schule des Gesundheitswesens	0.041		0.038		0.095**		0.092*		0.058		0.055		0.027		0.033
	(0.034)		(0.039)		(0.039)		(0.046)		(0.036)		(0.042)		(0.023)		(0.025)
Meister-/Technikerabschluss o. vgl.	-0.067		-0.130**		-0.054		-0.121**		-0.067		-0.137**		-0.056*		-0.095**
	(0.041)		(0.043)		(0.048)		(0.051)		(0.043)		(0.047)		(0.028)		(0.036)
Abschl. Berufsakademie	-0.037		-0.086		-0.017		-0.055		-0.034		-0.083		-Reference		-0.021
	(0.053)		(0.064)		(0.064)		(0.081)		(0.057)		(0.070)		(0.033)		(0.040)
Abschl. Fachhochschule/pädag. Hochsch.	-0.062*		-0.068*		-0.031		-0.047		-0.059		-0.069*		-0.030		-0.030
	(0.036)		(0.033)		(0.049)		(0.039)		(0.040)		(0.035)		(0.026)		(0.022)
Universitätsabschluss	-0.130***		-0.117***		-0.075*		-0.045		-0.116***		-0.104**		-0.059**		-0.056**
	(0.032)		(0.032)		(0.044)		(0.047)		(0.034)		(0.035)		(0.020)		(0.020)
Anderer deutscher Abschluss	-0.088		-0.100		-0.061		-0.041		-0.084		-0.091		-0.059		-0.083
	(0.071)		(0.084)		(0.084)		(0.097)		(0.074)		(0.090)		(0.045)		(0.060)
Ausländischer Abschluss	-0.035		-0.063*		-0.019		-0.050		-0.026		-0.053		-0.011		-0.028
	(0.035)		(0.033)		(0.041)		(0.040)		(0.036)		(0.036)		(0.022)		(0.021)
Constant	2.229***		2.239***		0.986***		1.020***		1.740***		1.759***		2.354***		2.370***
	(0.037)		(0.036)		(0.043)		(0.043)		(0.038)		(0.038)		(0.025)		(0.025)
ln(Dispersion parameter)	-2.245***		-2.366***		-24.457		-94.652		-2.962***		-3.170***		0		0
	(0.067)		(0.074)						(0.118)		(0.151)
Observations	11592		11588		11592		11588		11592		11588		11592		11588
Individuals	11592		11588		11592		11588		11592		11588		11592		11588
Data: Panel Study Labor Market and Social Security (PASS) 2006-2013, samples 1 (wave 1), 3 (wave 2), 4 (wave 3), 5 (wave 4), 7 (wave 5), 8 (wave 5), 9 (wave 6), and 10 (wave 7).
Notes: a) Only respondents from households receiving UBII payments at the time of the interview. A1) Negative binomial regression models controlling for survey design, selection probabilities, and non-response. A2) Balanced panel not useful for the analysis sample of UBII recipients. B) Negative binomial regression models controlling for survey design and selection probabilities. C) FE Poisson re…
